# Supplementary material for: Bound states in the continuum based on the total internal reflection of Bloch waves
Source: Natl Sci Rev. 2022 Mar 4;10(1):nwac043. doi: 10.1093/nsr/nwac043 (PMC9910412; doi:10.1093/nsr/nwac043)
Supplement: nwac043_Supplemental_Files [file nwac043_supplemental_files.zip]

Archive with 2 entries (2 files):
- SI_for_TIR-based_BICs.pdf
- Supplementary_video_1.mp4
